# Supplementary material for: The Current Situation of Anaesthesia for Hysteroscopy in Mainland China: A National Survey
Source: J Pers Med. 2023 Sep 26;13(10):1436. doi: 10.3390/jpm13101436 (PMC10608545; doi:10.3390/jpm13101436)
Supplement: Supplementary file 1 [file jpm-13-01436-s001.zip]

Archive with 3 entries (3 files):
- Supplementary Material S1 Questionnaire for anesthesiologists.pdf
- Supplementary Material S2 Questionnaire for gynaecologists.pdf
- Supplementary Tables.pdf
